# Supplementary material for: Synthesis, Characterization, Antimicrobial and Anticancer Evaluation of Novel Heterocyclic Diazene Compounds Derived from 8-Quinolinol
Source: Pharmaceuticals (Basel). 2025 Dec 19;19(1):4. doi: 10.3390/ph19010004 (PMC12844814; doi:10.3390/ph19010004)
Supplement: Supplementary file 1 [file pharmaceuticals-19-00004-s001.zip]

Archive with 1 entries (1 files):
- pharmaceuticals-4030684-supplementary.pdf
